# Supplementary material for: Unprecedented Diversity of ssDNA Phages from the Family Microviridae Detected within the Gut of a Protochordate Model Organism (Ciona robusta)
Source: Viruses. 2018 Jul 31;10(8):404. doi: 10.3390/v10080404 (PMC6116155; doi:10.3390/v10080404)
Supplement: Supplementary file 1 [file viruses-10-00404-s001.zip › Supplementary Table 1.xlsx]

## Sheet: Sheet1
Subfamily	Seq name	Accession #	Reference		References:
Pichovirinae:	Pavin 723		Roux et al. 2012		Roux, S.; Krupovic, M.; Poulet, A.; Debroas, D.; Enault, F., Evolution and diversity of the Microviridae viral family through a collection of 81 new complete genomes assembled from virome reads. PloS one 2012, 7, (7), e40418
	Pavin 279		Roux et al. 2012		Quaiser, A.; Dufresne, A.; Ballaud, F.; Roux, S.; Zivanovic, Y.; Colombet, J.; Sime-Ngando, T.; Francez, A.-J., Diversity and comparative genomics of Microviridae in Sphagnum-dominated peatlands. Frontiers in Microbiology 2015, 6, (375)
	Bourget 523		Roux et al. 2012		Bryson, S. J.; Thurber, A. R.; Correa, A.; Orphan, V. J.; Vega Thurber, R., A novel sister clade to the enterobacteria microviruses (family Microviridae) identified in methane seep sediments. Environmental Microbiology 2015, 17, (10), 3708-3721
	Fen 7918_21	KM589513	Quaiser et al. 2015		Krupovic, M.; Forterre, P., Microviridae goes temperate: microvirus-related proviruses reside in the genomes of Bacteroidetes. PLoS One 2011, 6, (5), e19893
	ERBc15446	KP087948	Bryson et al. 2015		Tikhe, C. V.; Husseneder, C., Metavirome sequencing of the termite gut reveals the presence of an unexplored bacteriophage community. Frontiers in Microbiology 2018, 8, 2548
	ERBc905	KP087937	Bryson et al. 2015		Labonté, J. M.; Suttle, C. A., Previously unknown and highly divergent ssDNA viruses populate the oceans. The ISME Journal 2013, 7, (11), 2169-2177
	59_coral_002		Roux et al. 2012		Yu, D.-T.; Han, L.-L.; Zhang, L.-M.; He, J.-Z., Diversity and distribution characteristics of viruses in soils of a marine-terrestrial ecotone in East China. Microbial Ecology 2018, 75, (2), 375-386
	JCVI_003		Roux et al. 2012		Kraberger, S., et al. (2018). "Identification of circular single-stranded DNA viruses in faecal samples of Canada lynx (Lynx canadensis), moose (Alces alces) and snowshoe hare (Lepus americanus) inhabiting the Colorado San Juan Mountains." Infection, Genetics and Evolution 64: 1-8.
	66_Microbialities_001		Roux et al. 2012		Guo, L.; Hua, X.; Zhang, W.; Yang, S.; Shen, Q.; Hu, H.; Li, J.; Liu, Z.; Wang, X.; Wang, H.; Zhou, C.; Cui, L., Viral metagenomics analysis of feces from coronary heart disease patients reveals the genetic diversity of the Microviridae. Virologica Sinica 2017, 2, (32), 130-138
					Walters, M.; Bawuro, M.; Christopher, A.; Knight, A.; Kraberger, S.; Stainton, D.; Chapman, H.; Varsani, A., Novel single-stranded DNA virus genomes recovered from chimpanzee feces sampled from the Mambilla Plateau in Nigeria. Genome Announcements 2017, 5, (9), e01715-16
Aravirinae:	Bog9017_22	KM589503	Quaiser et al. 2015		Shu, P., et al. (2015). "Identification and genomic analysis of a novel member of Microviridae, IME-16, through high-throughput sequencing." Virologica Sinica 30(4): 301-304.
	Bog5275_51	KM589500	Quaiser et al. 2015
	Fen685_11	KM589509	Quaiser et al. 2015
	Fen7895_21	KM589512	Quaiser et al. 2015
	Fen418_41	KM589505	Quaiser et al. 2015
	Fen2266_11	KM589504	Quaiser et al. 2015
	Fen7786_21	KM589510	Quaiser et al. 2015
Alpavirinae:	Human_gut_31_126		Roux et al. 2012
	Human_feces_C_016		Roux et al. 2012
	Human_gut_30_040		Roux et al. 2012
	Human_feces_A_016		Roux et al. 2012
	Human_gut_24_085		Roux et al. 2012
	Human_gut_21_005		Roux et al. 2012
	Human_feces_B_007		Roux et al. 2012
	Human_gut_22_017		Roux et al. 2012
	B. plebeius- BMV3	NZ_ABQC02000012	Krupovic, Forterre 2011
	B. eggerthii- BMV2	NZ_ABVO01000042	Krupovic, Forterre 2011
	B. sp. 224- BMV1	NZ_EQ973357	Krupovic, Forterre 2011
	P. multiformis	WP_007368517	Krupovic, Forterre 2011
	P. nigrescens	WP_023924568	Krupovic, Forterre 2011
	P. bergensis- BMV6	NZ_ACKS01000073	Krupovic, Forterre 2011
	P. nanceiensis	WP_018361580	Krupovic, Forterre 2011
	P. oral 317- BMV4	NZ_GG740072	Krupovic, Forterre 2011
	P. buccalis- BMV5	NZ_ADEG01000016	Krupovic, Forterre 2011
	CF7ML_001		Roux et al. 2012
	LSPY01000110-C1_TG	LSPY01000110	Tikhe et al. 2017
Bullavirinae:	Enterobacteria phage G4 sensu lato	NC_001420	NCBI
	Enterobacteria phage ID18 sensu lato	NC_007856	NCBI
	Enterobacteria phage ID2 Moscow/ID/2001	NC_007817	NCBI
	Enterobacteria phage St-1	NC_012868	NCBI
	Enterobacteria phage alpha3	NC_001330	NCBI
	Enterobacteria phage phiX174 sensu lato	NC_001730	NCBI
	S13Entphage	AAG29961	NCBI
	WA5 Enterobacteria phage	AAZ49277	NCBI
	Enterobacteria phage WA13	YP_512416	NCBI
Pequeñovirus:	ERBc18953	KP087951	Bryson et al. 2015
	ERBc17592	KP087950	Bryson et al. 2015
	ERBc15438	KP087947	Bryson et al. 2015
	ERBc13499	KP087943	Bryson et al. 2015
	ERBc22476	NC_026665	Bryson et al. 2015
Gokushovirinae:	CPNG_29300	NC_030458	Walters et al. 2017
	CPNG_29298	NC_030472	Walters et al. 2017
	CPNG_29299	NC_030476	Walters et al. 2017
	ERBc20568	KP087954	Bryson et al. 2015
	ERBc229	KP087936	Bryson et al. 2015
	ERBc13868	KP087944	Bryson et al. 2015
	ERBc15138	KP087945	Bryson et al. 2015
	ERBc15437	KP087946	Bryson et al. 2015
	ERBc15773	KP087949	Bryson et al. 2015
	ERBc7882	KP087939	Bryson et al. 2015
	ERBc19758	KP087952	Bryson et al. 2015
	ERBc10494	KP087941	Bryson et al. 2015
	MarGOM	NC_022790	Labonté and Suttle 2013
	Bog 1183_52	KM589498	Quaiser et al. 2015
	Bog 8989_22	KM589502	Quaiser et al. 2015
	Bog 5712_52	KM589501	Quaiser et al. 2015
	Fen 7875_21	KM589511	Quaiser et al. 2015
	Fen 672_31	KM589508	Quaiser et al. 2015
	Bourget_052		Roux et al. 2012
	Bourget_164		Roux et al. 2012
	Bourget_154		Roux et al. 2012
	Pavin_110		Roux et al. 2012
	Spiroplasma virus SpV4	NC_003438	NCBI
	Bdellovibrio phage phiMH2K	NC_002643	NCBI
	Chlamydia phage 2	NC_002194	NCBI
	Chlamydia phage 4	NC_007461	NCBI
	Chlamydia virus CPAR39	NC_002180	NCBI
	Gokushovirinae GAIR4	NC_028993	NCBI
	Gokushovirinae GNX3R	NC_028994	NCBI
	68_Microbialite_003		Roux et al. 2012
	JCVI_001		Roux et al. 2012
	Guinea pig Chlamydia phage	NP_510872	NCBI
	GNX3R	NC_028994	NCBI
	GAIR4	NC_028993	NCBI
	Human_gut_32_030		Roux et al. 2012
	Human_gut_34_012		Roux et al. 2012
	Human_feces_D_045		Roux et al. 2012
	Human_gut_21_019		Roux et al. 2012
	Human_feces_A_019		Roux et al. 2012
	SectLung2LLL_002		Roux et al. 2012
	SI1	AGT39907	Labonté and Suttle 2013
	LSPY01000148-C1_TG	LSPY01000148	Tikhe et al. 2017
	LSPZ01000262-C2 TG	LSPZ01000262	Tikhe et al. 2017
	SOG1	AGT39927	Labonté and Suttle 2013
	SOG2	AGT39938	Labonté and Suttle 2013
	60Brd01_WZ-2015a	ALS03672.1	Direct submission- W. Zhang, E. Delwart
	62Brd02_WZ-2015a	ALS03682	Direct submission- W. Zhang, E. Delwart
	63CrownNew1_WZ-2015a	ALS03687	Direct submission- W. Zhang, E. Delwart
	78Fra08_WZ-2015a	ALS03762	Direct submission- W. Zhang, E. Delwart
	82Fx7_WZ-2015a	ALS03781	Direct submission- W. Zhang, E. Delwart
	64Brd03_WZ-2015a	ALS03692	Direct submission- W. Zhang, E. Delwart
	NHS-Seq287_volcano	AVQ10203	Yu et al. 2018
	NHS-Seq307_volcano	AVQ10214	Yu et al. 2018
	NHS-Seq401_volcano	AVQ10251	Yu et al. 2018
	NHS-Seq427_volcano	AVQ10270	Yu et al. 2018
	NHS-Seq380_volcano	AVQ10239	Yu et al. 2018
	SH-CHD6	ARQ16017	Guo et al. 2017
	SH-CHD1	ARQ15990	Guo et al. 2017
	SH-CHD3	ARQ16001	Guo et al. 2017
	Alces alces faeces associated microvirus	MG641183	Kraberger et al. 2018
	Alces alces faeces associated microvirus	MG641184	Kraberger et al. 2018
	Alces alces faeces associated microvirus	MG641182	Kraberger et al. 2018
	Alces alces faeces associated microvirus	MG641186	Kraberger et al. 2018
	Lynx canadensis associated microvirus	MG641179	Kraberger et al. 2018
	Lynx canadensis associated microvirus	MG641180	Kraberger et al. 2018
	Lynx canadensis associated microvirus	MG641179	Kraberger et al. 2018
	Wastewater_Microviridae_FL10	AOV86353	Direct submission- Pearson, Caudle, Rokyta
Group D	Dragonfly associated microphage 1	JX185431	Quaiser et al. 2015
	Fen 7940_21	KM589514	Quaiser et al. 2015
	ERBc8810	KP087940	Bryson et al. 2015
	ERBc13156	KP087942	Bryson et al. 2015
	ERBc21265	KP087955	Bryson et al. 2015
	ERBc22108	KP087956	Bryson et al. 2015
	ERBc1271	KP087938	Bryson et al. 2015
	Alces alces faeces associated microvirus	MG641187	Kraberger et al. 2018
Parabacteroides prophage	Parabacteroides phage YZ-2015a	NC_029012	NCBI
	Parabacteroides phage YZ-2015b	NC_029014	NCBI
	ERBc20544	KP087953	Bryson et al. 2015
Stokavirinae	Fen 4707_41	KM589506	Quaiser et al. 2015
	Fen 51_42	KM589507	Quaiser et al. 2015
	Bog 1249_12	KM589499	Quaiser et al. 2015
	ERBc20544		Bryson et al. 2015
Sukshmavirinae	LSPY01000142-C1_TG	LSPY0100014	Tikhe et al. 2017
	LSPY01000125-C1_TG	LSPY01000125	Tikhe et al. 2017
	LSPZ01000286-C2_TG	LSPZ01000286	Tikhe et al. 2017
	LSQA01000331-C3_TG	LSQA01000331	Tikhe et al. 2017
	LSPY01000141-C1_TG	LSPY01000141	Tikhe et al. 2017
	LSPY01000149-C1 TG	LSPY01000149	Tikhe et al. 2017
	LSPZ01000292-C2 TG	LSPZ01000292	Tikhe et al. 2017
	Alces alces faeces associated microvirus	MG641185	Kraberger et al. 2018
	IME-16	NC_026013	Shu et al. 2015
No identified subfamily grouping	LSPY01000144-C1_TG	LSPY01000144	Tikhe et al. 2017
	LSPY01000166-C1_TG	LSPY01000166	Tikhe et al. 2017
	Lepus americanus faeces associated microvirus	MG641188	Kraberger et al. 2018
	Alces alces faeces associated microvirus	MG641181	Kraberger et al. 2018
