# Supplementary material for: Unprecedented Diversity of ssDNA Phages from the Family Microviridae Detected within the Gut of a Protochordate Model Organism (Ciona robusta)
Source: Viruses. 2018 Jul 31;10(8):404. doi: 10.3390/v10080404 (PMC6116155; doi:10.3390/v10080404)
Supplement: Supplementary file 1 [file viruses-10-00404-s001.zip › Supplementary Table 2.xlsx]

## Sheet: Sheet1
			Name		Gut compartment distribution1								Read
	Accession #	Virus name	abbreviation	Isolate name	SC	SF	MC	MF	HC	HF	MB	CB	coverage2	Taxonomic group	Identified open reading frames in order starting with the major capsid protein (MCP)
	MH572269	Ciona gut microphage 1	CGM_1	SD_SC_35	✓								5x	Gokushovirinae	MCP PHA00363	DNA pilot protein PHA00327	Internal scaffolding protein PHA00099	Replication initiator PHA00330	Nonstructural protein PHA00198
	MH572270	Ciona gut microphage 2	CGM_2	SD_SC_27	✓		✓		✓				10x	Gokushovirinae	MCP PHA00363	Hypothetical protein	Internal scaffolding protein PHA00099	Replication initiator PHA00330	Nonstructural protein PHA00198
	MH572271	Ciona gut microphage 3	CGM_3	SD_SC_92	✓		✓						13x	Gokushovirinae	MCP PHA00363	DNA pilot protein PHA00327	Internal scaffolding protein PHA00099	Replication initiator PHA00330	Hypothetical protein
	MH572272	Ciona gut microphage 4	CGM_4	SD_SC_73	✓								10x	Gokushovirinae	MCP PHA00363	DNA pilot protein PHA00327	Internal scaffolding protein PHA00099	Replication initiator PHA00330	Hypothetical protein
	MH572273	Ciona gut microphage 5	CGM_5	SD_SC_84	✓		✓		✓	✓			19x	Gokushovirinae	MCP PHA00363	DNA pilot protein PHA00327	Internal scaffolding protein PHA00099	Replication initiator PHA00330	Hypothetical protein
	MH572274	Ciona gut microphage 6	CGM_6	SD_SC_3	✓		✓	✓					5x	Gokushovirinae	MCP PHA00363	DNA pilot protein PHA00327	Replication initiator PHA00330	Nonstructural protein PHA00198	Internal scaffolding protein PHA00099
	MH572275	Ciona gut microphage 7	CGM_7	SD_SC_8	✓								4x	Gokushovirinae	MCP PHA00363	DNA pilot protein PHA00327	Replication initiator PHA00330	Nonstructural protein PHA00198	Internal scaffolding protein PHA00099
	MH572276	Ciona gut microphage 8	CGM_8	SD_SC_4	✓								8x	Gokushovirinae	MCP PHA00363	DNA pilot protein PHA00327	Replication initiator PHA00330	Nonstructural protein PHA00198	Internal scaffolding protein PHA00099
	MH572277	Ciona gut microphage 9	CGM_9	SD_SC_33	✓		✓	✓	✓				9x	Gokushovirinae	MCP PHA00363	DNA pilot protein PHA00327	Internal scaffolding protein PHA00099	Replication initiator PHA00330	Nonstructural protein PHA00198
	MH572278	Ciona gut microphage 10	CGM_10	SD_SC_5	✓								6x	Gokushovirinae	MCP PHA00363	DNA pilot protein PHA00327	Internal scaffolding protein PHA00099	Hypothetical protein	Replication initiator PHA00330	Nonstructural protein PHA00198
	MH572279	Ciona gut microphage 11	CGM_11	SD_SC_31	✓								3x	Gokushovirinae	MCP PHA00363	DNA pilot protein PHA00327	Internal scaffolding protein PHA00099	Replication initiator PHA00330	Nonstructural protein PHA00198
	MH572280	Ciona gut microphage 12	CGM_12	SD_SC_49	✓								7x	Gokushovirinae	MCP PHA00363	DNA pilot protein PHA00327	Internal scaffolding protein PHA00099	Replication initiator PHA00330	Nonstructural protein PHA00198
	MH572281	Ciona gut microphage 13	CGM_13	SD_SC_105	✓	✓	✓	✓		✓			11x	Gokushovirinae	MCP PHA00363	DNA pilot protein PHA00327	Internal scaffolding protein PHA00099	Replication initiator PHA00330	Nonstructural protein PHA00198
	MH572282	Ciona gut microphage 14	CGM_14	SD_SC_81	✓								2x	Gokushovirinae	MCP PHA00363	DNA pilot protein PHA00327	Internal scaffolding protein PHA00099	Replication initiator PHA00330	Nonstructural protein PHA00198
	MH572283	Ciona gut microphage 15	CGM_15	SD_SC_54	✓	✓							13x	Gokushovirinae	MCP PHA00363	DNA pilot protein PHA00327	Internal scaffolding protein PHA00099	Replication initiator PHA00330	Nonstructural protein PHA00198
	MH572284	Ciona gut microphage 16	CGM_16	SD_SC_75	✓		✓						11x	Gokushovirinae	MCP PHA00363	DNA pilot protein PHA00327	Internal scaffolding protein PHA00099	Replication initiator PHA00330	Nonstructural protein PHA00198
	MH572285	Ciona gut microphage 17	CGM_17	SD_SC_91	✓	✓	✓	✓	✓	✓			20x	Gokushovirinae	MCP PHA00363	DNA pilot protein PHA00327	Internal scaffolding protein PHA00099	Replication initiator PHA00330	Nonstructural protein PHA00198
	MH572286	Ciona gut microphage 18	CGM_18	SD_SC_95	✓	✓	✓	✓		✓			12x	Gokushovirinae	MCP PHA00363	DNA pilot protein PHA00327	Internal scaffolding protein PHA00099	Replication initiator PHA00330	Nonstructural protein PHA00198
	MH572287	Ciona gut microphage 19	CGM_19	SD_SC_46	✓		✓		✓	✓			77x	Gokushovirinae	MCP PHA00363	DNA pilot protein PHA00327	Internal scaffolding protein PHA00099	Replication initiator PHA00330
	MH572288	Ciona gut microphage 20	CGM_20	SD_SC_57	✓		✓		✓	✓			21x	Gokushovirinae	MCP PHA00363	DNA pilot protein PHA00327	Internal scaffolding protein PHA00099	Replication initiator PHA00330	Nonstructural protein PHA00198
	MH572289	Ciona gut microphage 21	CGM_21	SD_SC_80	✓								5x	Gokushovirinae	MCP PHA00363	DNA pilot protein PHA00327	Internal scaffolding protein PHA00099	Replication initiator PHA00330	Nonstructural protein PHA00198
	MH572290	Ciona gut microphage 22	CGM_22	SD_SC_45	✓		✓						30x	Gokushovirinae	MCP PHA00363	DNA pilot protein PHA00327	Internal scaffolding protein PHA00099	Replication initiator PHA00330	Nonstructural protein PHA00198
	MH572291	Ciona gut microphage 23	CGM_23	SD_SC_67	✓					✓			12x	Gokushovirinae	MCP PHA00363	DNA pilot protein PHA00327	Internal scaffolding protein PHA00099	Replication initiator PHA00330	Nonstructural protein PHA00198
	MH572292	Ciona gut microphage 24	CGM_24	SD_SC_72	✓	✓							10x	Gokushovirinae	MCP PHA00363	DNA pilot protein PHA00327	Internal scaffolding protein PHA00099	Replication initiator PHA00330	Nonstructural protein PHA00198
	MH572293	Ciona gut microphage 25	CGM_25	SD_SC_89	✓		✓	✓	✓	✓			214x	Gokushovirinae	MCP PHA00363	DNA pilot protein PHA00327	Internal scaffolding protein PHA00099	Replication initiator PHA00330	Nonstructural protein PHA00198
	MH572294	Ciona gut microphage 26	CGM_26	SD_SC_20	✓	✓	✓	✓	✓	✓		✓	73x	Gokushovirinae	MCP PHA00363	DNA pilot protein PHA00327	Internal scaffolding protein PHA00099	Replication initiator PHA00330	Nonstructural protein PHA00198
	MH572295	Ciona gut microphage 27	CGM_27	SD_SC_93	✓	✓	✓		✓	✓		✓	15x	Gokushovirinae	MCP PHA00363	DNA pilot protein PHA00327	Internal scaffolding protein PHA00099	Replication initiator PHA00330	Nonstructural protein PHA00198
	MH572296	Ciona gut microphage 28	CGM_28	SD_SC_94	✓	✓	✓	✓	✓	✓		✓	10x	Group D	MCP PHA00363	DNA pilot protein PHA00327	Internal scaffolding protein PHA00099	Replication initiator PHA00330	Nonstructural protein PHA00198
	MH572297	Ciona gut microphage 29	CGM_29	SD_SC_7	✓		✓	✓	✓	✓			7x	Gokushovirinae	MCP PHA00363	DNA pilot protein PHA00327	Internal scaffolding protein PHA00099	Replication initiator PHA00330	Nonstructural protein PHA00198
	MH572298	Ciona gut microphage 30	CGM_30	SD_SC_87	✓								4x	Gokushovirinae	MCP PHA00363	DNA pilot protein PHA00327	Internal scaffolding protein PHA00099	Replication initiator PHA00330	Nonstructural protein PHA00198
	MH572299	Ciona gut microphage 31	CGM_31	SD_SC_76	✓								4x	Gokushovirinae	MCP PHA00363	DNA pilot protein PHA00327	Internal scaffolding protein PHA00099	Replication initiator PHA00330	Nonstructural protein PHA00198
	MH572300	Ciona gut microphage 32	CGM_32	SD_SC_15	✓								58x	Gokushovirinae	MCP PHA00363	DNA pilot protein PHA00327	Internal scaffolding protein PHA00099	Replication initiator PHA00330
	MH572301	Ciona gut microphage 33	CGM_33	SD_SC_23	✓								18x	Gokushovirinae	MCP PHA00363	DNA pilot protein PHA00327	Internal scaffolding protein PHA00099	Replication initiator PHA00330
	MH572302	Ciona gut microphage 34	CGM_34	SD_SC_37	✓		✓	✓					68x	Gokushovirinae	MCP PHA00363	DNA pilot protein PHA00327	Internal scaffolding protein PHA00099	Replication initiator PHA00330
	MH572303	Ciona gut microphage 35	CGM_35	SD_SC_50	✓		✓						15x	Gokushovirinae	MCP PHA00363	DNA pilot protein PHA00327	Internal scaffolding protein PHA00099	Replication initiator PHA00330	Nonstructural protein PHA00198
	MH572304	Ciona gut microphage 36	CGM_36	SD_SC_17	✓								4x	Gokushovirinae	MCP PHA00363	DNA pilot protein PHA00327	Internal scaffolding protein PHA00099	Replication initiator PHA00330	Nonstructural protein PHA00198
	MH572305	Ciona gut microphage 37	CGM_37	SD_SC_11	✓	✓		✓					9x	Gokushovirinae	MCP PHA00363	DNA pilot protein PHA00327	Internal scaffolding protein PHA00099	Replication initiator PHA00330	Nonstructural protein PHA00198
	MH572306	Ciona gut microphage 38	CGM_38	SD_SC_30	✓		✓						3x	Gokushovirinae	MCP PHA00363	DNA pilot protein PHA00327	Internal scaffolding protein PHA00099	Replication initiator PHA00330	Nonstructural protein PHA00198
	MH572307	Ciona gut microphage 39	CGM_39	SD_SC_52	✓								3x	Gokushovirinae	MCP PHA00363	DNA pilot protein PHA00327	Internal scaffolding protein PHA00099	Replication initiator PHA00330	Nonstructural protein PHA00198
	MH572308	Ciona gut microphage 40	CGM_40	SD_SC_111	✓								11x	Gokushovirinae	MCP PHA00363	DNA pilot protein PHA00327	Internal scaffolding protein PHA00099	Replication initiator PHA00330	Nonstructural protein PHA00198
	MH572309	Ciona gut microphage 41	CGM_41	SD_SC_18	✓		✓	✓					10x	Gokushovirinae	MCP PHA00363	DNA pilot protein PHA00327	Internal scaffolding protein PHA00099	Replication initiator PHA00330	Nonstructural protein PHA00198
	MH572310	Ciona gut microphage 42	CGM_42	SD_SC_21	✓	✓	✓	✓	✓	✓			41x	Gokushovirinae	MCP PHA00363	DNA pilot protein PHA00327	Internal scaffolding protein PHA00099	Replication initiator PHA00330	Nonstructural protein PHA00198
	MH572311	Ciona gut microphage 43	CGM_43	SD_SC_26	✓								8x	Gokushovirinae	MCP PHA00363	DNA pilot protein PHA00327	Internal scaffolding protein PHA00099	Replication initiator PHA00330	Nonstructural protein PHA00198
	MH572312	Ciona gut microphage 44	CGM_44	SD_SC_69	✓	✓	✓		✓				10x	Gokushovirinae	MCP PHA00363	DNA pilot protein PHA00327	Internal scaffolding protein PHA00099	Replication initiator PHA00330	Nonstructural protein PHA00198
	MH572313	Ciona gut microphage 45	CGM_45	SD_SC_38	✓	✓	✓	✓	✓	✓			56x	Gokushovirinae	MCP PHA00363	DNA pilot protein PHA00327	Internal scaffolding protein PHA00099	Replication initiator PHA00330	Nonstructural protein PHA00198
	MH572314	Ciona gut microphage 46	CGM_46	SD_SC_77	✓	✓	✓	✓	✓	✓			21x	Gokushovirinae	MCP PHA00363	DNA pilot protein PHA00327	Internal scaffolding protein PHA00099	Replication initiator PHA00330	Nonstructural protein PHA00198
	MH572315	Ciona gut microphage 47	CGM_47	SD_SC_48	✓	✓	✓	✓		✓			12x	Gokushovirinae	MCP PHA00363	DNA pilot protein PHA00327	Internal scaffolding protein PHA00099	Replication initiator PHA00330	Nonstructural protein PHA00198
	MH572316	Ciona gut microphage 48	CGM_48	SD_SC_63	✓			✓					6x	Gokushovirinae	MCP PHA00363	DNA pilot protein PHA00327	Internal scaffolding protein PHA00099	Replication initiator PHA00330	Nonstructural protein PHA00198
	MH572317	Ciona gut microphage 49	CGM_49	SD_SC_86	✓		✓	✓	✓				97x	Gokushovirinae	MCP PHA00363	DNA pilot protein PHA00327	Internal scaffolding protein PHA00099	Replication initiator PHA00330	Nonstructural protein PHA00198
	MH572318	Ciona gut microphage 50	CGM_50	SD_SC_28	✓								9x	Gokushovirinae	MCP PHA00363	DNA pilot protein PHA00327	Internal scaffolding protein PHA00099	Replication initiator PHA00330	Nonstructural protein PHA00198
	MH572319	Ciona gut microphage 51	CGM_51	SD_SC_60	✓		✓	✓	✓				20x	Gokushovirinae	MCP PHA00363	DNA pilot protein PHA00327	Internal scaffolding protein PHA00099	Replication initiator PHA00330	Nonstructural protein PHA00198
	MH572320	Ciona gut microphage 52	CGM_52	SD_SC_51	✓		✓	✓	✓	✓			20x	Gokushovirinae	MCP PHA00363	DNA pilot protein PHA00327	Internal scaffolding protein PHA00099	Replication initiator PHA00330
	MH572321	Ciona gut microphage 53	CGM_53	SD_SC_74	✓								6x	Gokushovirinae	MCP PHA00363	DNA pilot protein PHA00327	Internal scaffolding protein PHA00099	Replication initiator PHA00330	Nonstructural protein PHA00198
	MH572322	Ciona gut microphage 54	CGM_54	SD_SC_82	✓	✓	✓	✓	✓				15x	Gokushovirinae	MCP PHA00363	DNA pilot protein PHA00327	Internal scaffolding protein PHA00099	Replication initiator PHA00330	Nonstructural protein PHA00198
	MH572323	Ciona gut microphage 55	CGM_55	SD_SC_101	✓	✓	✓	✓	✓	✓			24x	Gokushovirinae	MCP PHA00363	DNA pilot protein PHA00327	Internal scaffolding protein PHA00099	Replication initiator PHA00330	Nonstructural protein PHA00198
	MH572324	Ciona gut microphage 56	CGM_56	SD_SC_78	✓								2x	Gokushovirinae	MCP PHA00363	DNA pilot protein PHA00327	Internal scaffolding protein PHA00099	Replication initiator PHA00330	Nonstructural protein PHA00198
	MH572325	Ciona gut microphage 57	CGM_57	SD_SC_103	✓								3x	Gokushovirinae	MCP PHA00363	DNA pilot protein PHA00327	Internal scaffolding protein PHA00099	Replication initiator PHA00330	Nonstructural protein PHA00198
	MH572326	Ciona gut microphage 58	CGM_58	SD_SC_66	✓		✓		✓				3x	Gokushovirinae	MCP PHA00363	DNA pilot protein PHA00327	Internal scaffolding protein PHA00099	Hypothetical protein	Replication initiator PHA00330	Nonstructural protein PHA00198
	MH572327	Ciona gut microphage 59	CGM_59	SD_SC_83	✓	✓	✓	✓	✓	✓			54x	Gokushovirinae	MCP PHA00363	DNA pilot protein PHA00327	Internal scaffolding protein PHA00099	Replication initiator PHA00330	Nonstructural protein PHA00198
	MH572328	Ciona gut microphage 60	CGM_60	SD_SC_107	✓		✓						2x	Gokushovirinae	MCP PHA00363	DNA pilot protein PHA00327	Internal scaffolding protein PHA00099	Replication initiator PHA00330	Nonstructural protein PHA00198
	MH572329	Ciona gut microphage 61	CGM_61	SD_SC_59	✓								9x	Gokushovirinae	MCP PHA00363	DNA pilot protein PHA00327	Internal scaffolding protein PHA00099	Replication initiator PHA00330	Nonstructural protein PHA00198
	MH572330	Ciona gut microphage 62	CGM_62	SD_SC_64	✓	✓	✓	✓					63x	Gokushovirinae	MCP PHA00363	DNA pilot protein PHA00327	Internal scaffolding protein PHA00099	Replication initiator PHA00330	Nonstructural protein PHA00198
	MH572331	Ciona gut microphage 63	CGM_63	SD_SC_85	✓								10x	Gokushovirinae	MCP PHA00363	DNA pilot protein PHA00327	Internal scaffolding protein PHA00099	Replication initiator PHA00330	Nonstructural protein PHA00198
	MH572332	Ciona gut microphage 64	CGM_64	SD_SC_9	✓								6x	Gokushovirinae	MCP PHA00363	Hypothetical protein	Internal scaffolding protein PHA00099	Replication initiator PHA00330	Nonstructural protein PHA00198
	MH572333	Ciona gut microphage 65	CGM_65	SD_SC_24	✓				✓				5x	Gokushovirinae	MCP PHA00363	DNA pilot protein PHA00327	Internal scaffolding protein PHA00099	Replication initiator PHA00330	Nonstructural protein PHA00198
	MH572334	Ciona gut microphage 66	CGM_66	SD_SC_68	✓	✓		✓	✓				9x	Gokushovirinae	MCP PHA00363	DNA pilot protein PHA00327	Internal scaffolding protein PHA00099	Replication initiator PHA00330	Nonstructural protein PHA00198
	MH572335	Ciona gut microphage 67	CGM_67	SD_SC_90	✓				✓				4x	Gokushovirinae	MCP PHA00363	DNA pilot protein PHA00327	Internal scaffolding protein PHA00099	Replication initiator PHA00330	Nonstructural protein PHA00198
	MH572336	Ciona gut microphage 68	CGM_68	SD_SC_56	✓		✓		✓				15x	Gokushovirinae	MCP PHA00363	DNA pilot protein PHA00327	Internal scaffolding protein PHA00099	Replication initiator PHA00330	Nonstructural protein PHA00198
	MH572337	Ciona gut microphage 69	CGM_69	SD_SC_2	✓								6x	Gokushovirinae	MCP PHA00363	DNA pilot protein PHA00327	Internal scaffolding protein PHA00099	Hypothetical protein	Replication initiator PHA00330
	MH572338	Ciona gut microphage 70	CGM_70	SD_SC_39	✓								5x	Gokushovirinae	MCP PHA00363	DNA pilot protein PHA00327	Internal scaffolding protein PHA00099	Hypothetical protein	Replication initiator PHA00330	Nonstructural protein PHA00198
	MH572339	Ciona gut microphage 71	CGM_71	SD_SC_19	✓	✓	✓						6x	Gokushovirinae	MCP PHA00363	DNA pilot protein PHA00327	Internal scaffolding protein PHA00099	Replication initiator PHA00330	Nonstructural protein PHA00198
	MH572340	Ciona gut microphage 72	CGM_72	SD_SC_88	✓			✓	✓	✓			17x	Gokushovirinae	MCP PHA00363	DNA pilot protein PHA00327	Internal scaffolding protein PHA00099	Replication initiator PHA00330	Nonstructural protein PHA00198
	MH572341	Ciona gut microphage 73	CGM_73	SD_SC_71	✓								5x	Gokushovirinae	MCP PHA00363	DNA pilot protein PHA00327	Internal scaffolding protein PHA00099	Replication initiator PHA00330	Nonstructural protein PHA00198
	MH572342	Ciona gut microphage 74	CGM_74	SD_SC_79	✓	✓	✓	✓	✓	✓			179x	Gokushovirinae	MCP PHA00363	DNA pilot protein PHA00327	Internal scaffolding protein PHA00099	Replication initiator PHA00330	Nonstructural protein PHA00198
	MH572343	Ciona gut microphage 75	CGM_75	SD_SC_97	✓	✓	✓	✓	✓	✓			686x	Gokushovirinae	MCP PHA00363	DNA pilot protein PHA00327	Internal scaffolding protein PHA00099	Replication initiator PHA00330	Nonstructural protein PHA00198
	MH572344	Ciona gut microphage 76	CGM_76	SD_SC_14	✓								4x	Gokushovirinae	MCP PHA00363	DNA pilot protein PHA00327	Internal scaffolding protein PHA00099	Replication initiator PHA00330	Nonstructural protein PHA00198
	MH572345	Ciona gut microphage 77	CGM_77	SD_SC_53	✓								5x	Gokushovirinae	MCP PHA00363	DNA pilot protein PHA00327	Internal scaffolding protein PHA00099	Replication initiator PHA00330	Nonstructural protein PHA00198
	MH572346	Ciona gut microphage 78	CGM_78	SD_SC_61	✓								7x	Gokushovirinae	MCP PHA00363	DNA pilot protein PHA00327	Internal scaffolding protein PHA00099	Replication initiator PHA00330	Nonstructural protein PHA00198
	MH572347	Ciona gut microphage 79	CGM_79	SD_SC_36	✓								6x	Gokushovirinae	MCP PHA00363	DNA pilot protein PHA00327	Internal scaffolding protein PHA00099	Replication initiator PHA00330	Nonstructural protein PHA00198
	MH572348	Ciona gut microphage 80	CGM_80	SD_SC_65	✓								23x	Gokushovirinae	MCP PHA00363	DNA pilot protein PHA00327	Internal scaffolding protein PHA00099	Replication initiator PHA00330	Nonstructural protein PHA00198
	MH572349	Ciona gut microphage 81	CGM_81	SD_SC_70	✓			✓	✓				12x	Gokushovirinae	MCP PHA00363	DNA pilot protein PHA00327	Internal scaffolding protein PHA00099	Replication initiator PHA00330	Nonstructural protein PHA00198
	MH572350	Ciona gut microphage 82	CGM_82	SD_SC_25	✓								9x	Gokushovirinae	MCP PHA00363	DNA pilot protein PHA00327	Internal scaffolding protein PHA00099	Replication initiator PHA00330	Nonstructural protein PHA00198
	MH572351	Ciona gut microphage 83	CGM_83	SD_SC_117	✓								6x	Gokushovirinae	MCP PHA00363	DNA pilot protein PHA00327	Internal scaffolding protein PHA00099	Replication initiator PHA00330	Nonstructural protein PHA00198
	MH572352	Ciona gut microphage 84	CGM_84	SD_SC_1	✓	✓	✓	✓	✓	✓			15x	Pequeñovirus	MCP PHA00009	Hypothetical protein	Pilot protein PHA00369	Replication initiator PHA00002	External scaffolding protein PHA00006
	MH572353	Ciona gut microphage 85	CGM_85	SD_SC_6	✓		✓	✓	✓				18x	Group D	MCP PHA00363	Hypothetical protein	Replication initiator PHA00002	Hypothetical protein	Hypothetical protein
	MH572354	Ciona gut microphage 86	CGM_86	SD_SC_12	✓	✓	✓	✓					7x	Group D	MCP PHA00363	Hypothetical protein	Replication initiator PHA00002	Hypothetical protein	Hypothetical protein
	MH572355	Ciona gut microphage 87	CGM_87	SD_SC_108	✓								4x	Group D	MCP PHA00363	Hypothetical protein	Replication initiator PHA00002	Hypothetical protein
	MH572356	Ciona gut microphage 88	CGM_88	SD_SC_109	✓		✓	✓					11x	Group D	MCP PHA00363	Hypothetical protein	Replication initiator PHA00002	Hypothetical protein	Hypothetical protein
	MH572357	Ciona gut microphage 89	CGM_89	SD_SC_110	✓		✓						3x	Group D	MCP PHA00363	Hypothetical protein	Replication initiator PHA00002	Hypothetical protein	Hypothetical protein
	MH572358	Ciona gut microphage 90	CGM_90	SD_SC_40	✓				✓				6x	Group D	MCP PHA00363	Hypothetical protein	Replication initiator PHA00002	Hypothetical protein
	MH572359	Ciona gut microphage 91	CGM_91	SD_SC_114	✓		✓						5x	Group D	MCP PHA00363	Hypothetical protein	Replication initiator PHA00002	Hypothetical protein	Hypothetical protein
	MH572360	Ciona gut microphage 92	CGM_92	SD_SC_62	✓			✓		✓			9x	Group D	MCP PHA00363	Hypothetical protein	Replication initiator PHA00002	Hypothetical protein	DNA pilot protein PHA00327
	MH572361	Ciona gut microphage 93	CGM_93	SD_SC_115	✓								7x	Group D	MCP PHA00363	Hypothetical protein	Replication initiator PHA00002	Hypothetical protein	DNA pilot protein PHA00327
	MH572362	Ciona gut microphage 94	CGM_94	SD_SC_118	✓		✓		✓				5x	Group D	MCP PHA00363	Hypothetical protein	Replication initiator PHA00002	DNA pilot protein PHA00327
	MH572363	Ciona gut microphage 95	CGM_95	SD_SC_122	✓				✓				4x	Group D	MCP PHA00363	Replication initiator PHA00002	Hypothetical protein
	MH572364	Ciona gut microphage 96	CGM_96	SD_SC_100	✓	✓	✓	✓	✓	✓			11x	Group D	MCP PHA00363	Hypothetical protein	Replication initiator PHA00002	Hypothetical protein	DNA pilot protein PHA00327
	MH572365	Ciona gut microphage 97	CGM_97	SD_SC_34	✓				✓				4x	Group D	MCP PHA00363	Hypothetical protein	Hypothetical protein	Hypothetical protein	Replication initiator PHA00002
	MH572366	Ciona gut microphage 98	CGM_98	SD_SC_119	✓			✓	✓				17x	Group D	MCP PHA00363	Replication initiator PHA00002	DNA pilot protein PHA00327	Hypothetical protein	Hypothetical protein
	MH572367	Ciona gut microphage 99	CGM_99	SD_SC_13	✓	✓	✓	✓	✓				12x	Pichovirinae	MCP PHA00363	Replication initiator PHA00002	DNA pilot protein PHA00327	Hypothetical protein	Hypothetical protein
	MH572368	Ciona gut microphage 100	CGM_100	SD_SC_44	✓								5x	Pichovirinae	MCP PHA00363	Replication initiator PHA00002	Hypothetical protein	Hypothetical protein	DNA pilot protein PHA00327
	MH572369	Ciona gut microphage 101	CGM_101	SD_SC_16	✓								21x	Parabacteroidetes prophage	MCP PHA00363	Hypothetical protein	Hypothetical protein	Hypothetical protein	Replication initiator PHA00002
	MH572370	Ciona gut microphage 102	CGM_102	SD_SC_98	✓		✓	✓	✓	✓			4x	Parabacteroidetes prophage	MCP PHA00363	Hypothetical protein	Hypothetical protein	Replication initiator PHA00002
	MH572371	Ciona gut microphage 103	CGM_103	SD_SC_106	✓		✓						15x	Parabacteroidetes prophage	MCP PHA00363	Hypothetical protein	Hypothetical protein	Replication initiator PHA00002
	MH572372	Ciona gut microphage 104	CGM_104	SD_SC_58	✓								6x	Parabacteroidetes prophage	MCP PHA00363	Hypothetical protein	Hypothetical protein	Replication initiator PHA00002
	MH572373	Ciona gut microphage 105	CGM_105	SD_SC_102	✓	✓							5x	Parabacteroidetes prophage	MCP PHA00363	Hypothetical protein	DNA pilot protein PHA00327	Replication initiator PHA00002
	MH572374	Ciona gut microphage 106	CGM_106	SD_SC_22	✓								5x	Pichovirinae	MCP PHA00363	Replication initiator PHA00002	Hypothetical protein	DNA pilot protein PHA00327
	MH572375	Ciona gut microphage 107	CGM_107	SD_SC_47	✓	✓	✓	✓	✓	✓			46x	Pichovirinae	MCP PHA00363	Replication initiator PHA00002	Hypothetical protein	DNA pilot protein PHA00327
	MH572376	Ciona gut microphage 108	CGM_108	SD_SC_99	✓	✓							7x	Pichovirinae	MCP PHA00363	Replication initiator PHA00002	Hypothetical protein	DNA pilot protein PHA00327
	MH572377	Ciona gut microphage 109	CGM_109	SD_SC_123	✓	✓							4x	Pichovirinae	MCP PHA00363	Replication initiator PHA00002	Hypothetical protein	DNA pilot protein PHA00327
	MH572378	Ciona gut microphage 110	CGM_110	SD_SC_96	✓								4x	Pichovirinae	MCP PHA00363	Replication initiator PHA00002	Hypothetical protein	DNA pilot protein PHA00327
	MH572379	Ciona gut microphage 111	CGM_111	SD_SC_104	✓	✓	✓	✓	✓	✓			16x	Pichovirinae	MCP PHA00363	Replication initiator PHA00002	Hypothetical protein	DNA pilot protein PHA00327
	MH572380	Ciona gut microphage 112	CGM_112	SD_SC_55	✓								3x	Parabacteroidetes prophage	MCP PHA00363	Hypothetical protein	DNA pilot protein PHA00327	Replication initiator PHA00002
	MH572381	Ciona gut microphage 113	CGM_113	SD_SC_43	✓			✓	✓	✓			5x	Group D	MCP PHA00363	Hypothetical protein	Hypothetical protein	DNA pilot protein PHA00327	Replication initiator PHA00002
	MH572382	Ciona gut microphage 114	CGM_114	SD_SF_34	✓	✓	✓	✓	✓	✓			17x	Gokushovirinae	MCP PHA00363	DNA pilot protein PHA00327	Internal scaffolding protein PHA00099	Replication initiator PHA00330	Nonstructural protein PHA00198
	MH572383	Ciona gut microphage 115	CGM_115	SD_SF_24	✓	✓	✓	✓	✓	✓		✓	70x	Gokushovirinae	MCP PHA00363	DNA pilot protein PHA00327	Internal scaffolding protein PHA00099	Replication initiator PHA00330	Nonstructural protein PHA00198
	MH572384	Ciona gut microphage 116	CGM_116	SD_SF_9	✓	✓	✓	✓	✓	✓		✓	18x	Gokushovirinae	MCP PHA00363	DNA pilot protein PHA00327	Internal scaffolding protein PHA00099	Replication initiator PHA00330	Nonstructural protein PHA00198
	MH572385	Ciona gut microphage 117	CGM_117	SD_SF_10	✓	✓		✓	✓	✓		✓	7x	Gokushovirinae	MCP PHA00363	DNA pilot protein PHA00327	Internal scaffolding protein PHA00099	Replication initiator PHA00330	Nonstructural protein PHA00198
	MH572386	Ciona gut microphage 118	CGM_118	SD_SF_11	✓	✓	✓	✓	✓	✓			12x	Gokushovirinae	MCP PHA00363	DNA pilot protein PHA00327	Internal scaffolding protein PHA00099	Replication initiator PHA00330	Nonstructural protein PHA00198
	MH572387	Ciona gut microphage 119	CGM_119	SD_SF_22	✓	✓	✓	✓	✓	✓		✓	14x	Gokushovirinae	MCP PHA00363	DNA pilot protein PHA00327	Internal scaffolding protein PHA00099	Replication initiator PHA00330	Nonstructural protein PHA00198
	MH572388	Ciona gut microphage 120	CGM_120	SD_SF_17	✓	✓	✓	✓	✓	✓			102x	Gokushovirinae	MCP PHA00363	DNA pilot protein PHA00327	Internal scaffolding protein PHA00099	Replication initiator PHA00330	Nonstructural protein PHA00198
	MH572389	Ciona gut microphage 121	CGM_121	SD_SF_50	✓	✓	✓	✓	✓	✓		✓	87x	Gokushovirinae	MCP PHA00363	DNA pilot protein PHA00327	Internal scaffolding protein PHA00099	Replication initiator PHA00330	Nonstructural protein PHA00198
	MH572390	Ciona gut microphage 122	CGM_122	SD_SF_42	✓	✓	✓	✓	✓	✓	✓	✓	123x	Gokushovirinae	MCP PHA00363	DNA pilot protein PHA00327	Internal scaffolding protein PHA00099	Replication initiator PHA00330	Nonstructural protein PHA00198
	MH572391	Ciona gut microphage 123	CGM_123	SD_SF_49	✓	✓	✓	✓	✓	✓		✓	129x	Gokushovirinae	MCP PHA00363	DNA pilot protein PHA00327	Internal scaffolding protein PHA00099	Replication initiator PHA00330	Nonstructural protein PHA00198
	MH572392	Ciona gut microphage 124	CGM_124	SD_SF_13	✓	✓	✓	✓					23x	Gokushovirinae	MCP PHA00363	DNA pilot protein PHA00327	Internal scaffolding protein PHA00099	Replication initiator PHA00330
	MH572393	Ciona gut microphage 125	CGM_125	SD_SF_18		✓							7x	Gokushovirinae	MCP PHA00363	DNA pilot protein PHA00327	Internal scaffolding protein PHA00099	Replication initiator PHA00330
	MH572394	Ciona gut microphage 126	CGM_126	SD_SF_51	✓	✓	✓	✓	✓				18x	Gokushovirinae	MCP PHA00363	DNA pilot protein PHA00327	Internal scaffolding protein PHA00099	Replication initiator PHA00330	Nonstructural protein PHA00198
	MH572395	Ciona gut microphage 127	CGM_127	SD_SF_35		✓							5x	Gokushovirinae	MCP PHA00363	DNA pilot protein PHA00327	Internal scaffolding protein PHA00099	Replication initiator PHA00330	Nonstructural protein PHA00198
	MH572396	Ciona gut microphage 128	CGM_128	SD_SF_29	✓	✓	✓	✓	✓				120x	Gokushovirinae	MCP PHA00363	DNA pilot protein PHA00327	Internal scaffolding protein PHA00099	Replication initiator PHA00330	Nonstructural protein PHA00198
	MH572397	Ciona gut microphage 129	CGM_129	SD_SF_12		✓							4x	Gokushovirinae	MCP PHA00363	DNA pilot protein PHA00327	Internal scaffolding protein PHA00099	Replication initiator PHA00330	Nonstructural protein PHA00198
	MH572398	Ciona gut microphage 130	CGM_130	SD_SF_19	✓	✓	✓	✓	✓	✓			6x	Gokushovirinae	MCP PHA00363	DNA pilot protein PHA00327	Internal scaffolding protein PHA00099	Replication initiator PHA00330	Nonstructural protein PHA00198
	MH572399	Ciona gut microphage 131	CGM_131	SD_SF_45	✓	✓	✓	✓	✓	✓			24x	Gokushovirinae	MCP PHA00363	DNA pilot protein PHA00327	Internal scaffolding protein PHA00099	Replication initiator PHA00330	Nonstructural protein PHA00198
	MH572400	Ciona gut microphage 132	CGM_132	SD_SF_26	✓	✓	✓	✓	✓	✓		✓	137x	Gokushovirinae	MCP PHA00363	DNA pilot protein PHA00327	Internal scaffolding protein PHA00099	Replication initiator PHA00330	Nonstructural protein PHA00198
	MH572401	Ciona gut microphage 133	CGM_133	SD_SF_40	✓	✓	✓	✓	✓	✓		✓	50x	Gokushovirinae	MCP PHA00363	DNA pilot protein PHA00327	Internal scaffolding protein PHA00099	Replication initiator PHA00330	Nonstructural protein PHA00198
	MH572402	Ciona gut microphage 134	CGM_134	SD_SF_47	✓	✓	✓	✓	✓	✓			56x	Gokushovirinae	MCP PHA00363	DNA pilot protein PHA00327	Internal scaffolding protein PHA00099	Replication initiator PHA00330	Nonstructural protein PHA00198
	MH572403	Ciona gut microphage 135	CGM_135	SD_SF_37	✓	✓				✓			3x	Gokushovirinae	MCP PHA00363	DNA pilot protein PHA00327	Internal scaffolding protein PHA00099	Replication initiator PHA00330	Nonstructural protein PHA00198
	MH572404	Ciona gut microphage 136	CGM_136	SD_SF_20	✓	✓							7x	Gokushovirinae	MCP PHA00363	DNA pilot protein PHA00327	Internal scaffolding protein PHA00099	Replication initiator PHA00330	Nonstructural protein PHA00198
	MH572405	Ciona gut microphage 137	CGM_137	SD_SF_1		✓			✓				3x	Gokushovirinae	MCP PHA00363	DNA pilot protein PHA00327	Internal scaffolding protein PHA00099	Replication initiator PHA00330	Nonstructural protein PHA00198
	MH572406	Ciona gut microphage 138	CGM_138	SD_SF_5	✓	✓	✓						5x	Gokushovirinae	MCP PHA00363	DNA pilot protein PHA00327	Internal scaffolding protein PHA00099	Replication initiator PHA00330	Nonstructural protein PHA00198
	MH572407	Ciona gut microphage 139	CGM_139	SD_SF_2	✓	✓							4x	Group D	MCP PHA00363	Hypothetical protein	Replication initiator PHA00330	Hypothetical protein	Hypothetical protein
	MH572408	Ciona gut microphage 140	CGM_140	SD_SF_3	✓	✓	✓	✓	✓				3x	Group D	MCP PHA00363	Hypothetical protein	Replication initiator PHA00330	Hypothetical protein	Hypothetical protein
	MH572409	Ciona gut microphage 141	CGM_141	SD_SF_43	✓	✓		✓					10x	Group D	MCP PHA00363	Hypothetical protein	Replication initiator PHA00330	Hypothetical protein	Hypothetical protein
	MH572410	Ciona gut microphage 142	CGM_142	SD_SF_30	✓	✓	✓	✓	✓	✓			7x	Group D	MCP PHA00363	Hypothetical protein	Replication initiator PHA00330	Hypothetical protein	Hypothetical protein
	MH572411	Ciona gut microphage 143	CGM_143	SD_SF_33	✓	✓	✓	✓	✓	✓			7x	Group D	MCP PHA00363	Hypothetical protein	Hypothetical protein	DNA pilot protein PHA00327	Replication initiator PHA00330
	MH572412	Ciona gut microphage 144	CGM_144	SD_SF_14	✓	✓	✓	✓	✓	✓			10x	Group D	MCP PHA00363	Hypothetical protein	Hypothetical protein	Hypothetical protein	Replication initiator PHA00330
	MH572413	Ciona gut microphage 145	CGM_145	SD_SF_6		✓							6x	Group D	MCP PHA00363	Hypothetical protein	Hypothetical protein	DNA pilot protein PHA00327	Replication initiator PHA00330
	MH572414	Ciona gut microphage 146	CGM_146	SD_SF_41	✓	✓	✓	✓	✓	✓			39x	Pichovirinae	MCP PHA00363	Replication initiator PHA00330	Hypothetical protein	DNA pilot protein PHA00327
	MH572415	Ciona gut microphage 147	CGM_147	SD_SF_39	✓	✓	✓	✓	✓	✓			23x	Pichovirinae	MCP PHA00363	Replication initiator PHA00330	Hypothetical protein	DNA pilot protein PHA00327
	MH572416	Ciona gut microphage 148	CGM_148	SD_MC_73	✓	✓	✓						9x	Gokushovirinae	MCP PHA00363	DNA pilot protein PHA00327	Internal scaffolding protein PHA00099	Hypothetical protein	Replication initiator PHA00330	Hypothetical protein
	MH572417	Ciona gut microphage 149	CGM_149	SD_MC_61			✓	✓		✓			4x	Gokushovirinae	MCP PHA00363	DNA pilot protein PHA00327	Replication initiator PHA00330	Nonstructural protein PHA00198	Internal scaffolding protein PHA00099
	MH572418	Ciona gut microphage 150	CGM_150	SD_MC_6			✓						4x	Gokushovirinae	MCP PHA00363	DNA pilot protein PHA00327	Internal scaffolding protein PHA00099	Replication initiator PHA00330	Nonstructural protein PHA00198
	MH572419	Ciona gut microphage 151	CGM_151	SD_MC_62			✓						10x	Gokushovirinae	MCP PHA00363	DNA pilot protein PHA00327	Internal scaffolding protein PHA00099	Replication initiator PHA00330	Nonstructural protein PHA00198
	MH572420	Ciona gut microphage 152	CGM_152	SD_MC_64			✓						6x	Gokushovirinae	MCP PHA00363	DNA pilot protein PHA00327	Internal scaffolding protein PHA00099	Replication initiator PHA00330	Nonstructural protein PHA00198
	MH572421	Ciona gut microphage 153	CGM_153	SD_MC_21	✓		✓						3x	Gokushovirinae	MCP PHA00363	DNA pilot protein PHA00327	Nonstructural protein PHA00198	Replication initiator PHA00330	Internal scaffolding protein PHA00099
	MH572422	Ciona gut microphage 154	CGM_154	SD_MC_8	✓	✓	✓			✓			6x	Gokushovirinae	MCP PHA00363	Hypothetical protein	DNA pilot protein PHA00327	Internal scaffolding protein PHA00099	Replication initiator PHA00330	Nonstructural protein PHA00198
	MH572423	Ciona gut microphage 155	CGM_155	SD_MC_86	✓		✓						57x	Gokushovirinae	MCP PHA00363	DNA pilot protein PHA00327	Internal scaffolding protein PHA00099	Replication initiator PHA00330	Nonstructural protein PHA00198
	MH572424	Ciona gut microphage 156	CGM_156	SD_MC_87	✓		✓	✓		✓			19x	Gokushovirinae	MCP PHA00363	DNA pilot protein PHA00327	Internal scaffolding protein PHA00099	Replication initiator PHA00330	Nonstructural protein PHA00198
	MH572425	Ciona gut microphage 157	CGM_157	SD_MC_58			✓						6x	Gokushovirinae	MCP PHA00363	DNA pilot protein PHA00327	Internal scaffolding protein PHA00099	Replication initiator PHA00330	Nonstructural protein PHA00198
	MH572426	Ciona gut microphage 158	CGM_158	SD_MC_17			✓						4x	Gokushovirinae	MCP PHA00363	DNA pilot protein PHA00327	Internal scaffolding protein PHA00099	Replication initiator PHA00330	Hypothetical protein
	MH572427	Ciona gut microphage 159	CGM_159	SD_MC_72	✓	✓	✓	✓	✓	✓			10x	Gokushovirinae	MCP PHA00363	DNA pilot protein PHA00327	Internal scaffolding protein PHA00099	Replication initiator PHA00330	Nonstructural protein PHA00198
	MH572428	Ciona gut microphage 160	CGM_160	SD_MC_67			✓	✓					17x	Gokushovirinae	MCP PHA00363	DNA pilot protein PHA00327	Internal scaffolding protein PHA00099	Replication initiator PHA00330	Nonstructural protein PHA00198
	MH572429	Ciona gut microphage 161	CGM_161	SD_MC_77	✓		✓	✓	✓	✓			60x	Gokushovirinae	MCP PHA00363	DNA pilot protein PHA00327	Internal scaffolding protein PHA00099	Replication initiator PHA00330	Nonstructural protein PHA00198
	MH572430	Ciona gut microphage 162	CGM_162	SD_MC_25	✓	✓	✓		✓	✓		✓	22x	Gokushovirinae	MCP PHA00363	DNA pilot protein PHA00327	Internal scaffolding protein PHA00099	Replication initiator PHA00330	Nonstructural protein PHA00198
	MH572431	Ciona gut microphage 163	CGM_163	SD_MC_44			✓						7x	Gokushovirinae	MCP PHA00363	DNA pilot protein PHA00327	Internal scaffolding protein PHA00099	Replication initiator PHA00330	Nonstructural protein PHA00198
	MH572432	Ciona gut microphage 164	CGM_164	SD_MC_56			✓						4x	Gokushovirinae	MCP PHA00363	DNA pilot protein PHA00327	Internal scaffolding protein PHA00099	Replication initiator PHA00330	Nonstructural protein PHA00198
	MH572433	Ciona gut microphage 165	CGM_165	SD_MC_47			✓						7x	Gokushovirinae	MCP PHA00363	DNA pilot protein PHA00327	Internal scaffolding protein PHA00099	Replication initiator PHA00330	Nonstructural protein PHA00198
	MH572434	Ciona gut microphage 166	CGM_166	SD_MC_49			✓						3x	Gokushovirinae	MCP PHA00363	DNA pilot protein PHA00327	Internal scaffolding protein PHA00099	Replication initiator PHA00330	Nonstructural protein PHA00198
	MH572435	Ciona gut microphage 167	CGM_167	SD_MC_20	✓	✓	✓						11x	Gokushovirinae	MCP PHA00363	DNA pilot protein PHA00327	Internal scaffolding protein PHA00099	Replication initiator PHA00330	Nonstructural protein PHA00198
	MH572436	Ciona gut microphage 168	CGM_168	SD_MC_104			✓						4x	Gokushovirinae	MCP PHA00363	DNA pilot protein PHA00327	Internal scaffolding protein PHA00099	Replication initiator PHA00330	Nonstructural protein PHA00198
	MH572437	Ciona gut microphage 169	CGM_169	SD_MC_29			✓						3x	Gokushovirinae	MCP PHA00363	DNA pilot protein PHA00327	Internal scaffolding protein PHA00099	Replication initiator PHA00330	Nonstructural protein PHA00198
	MH572438	Ciona gut microphage 170	CGM_170	SD_MC_78			✓						19x	Gokushovirinae	MCP PHA00363	DNA pilot protein PHA00327	Internal scaffolding protein PHA00099	Replication initiator PHA00330	Nonstructural protein PHA00198
	MH572439	Ciona gut microphage 171	CGM_171	SD_MC_35	✓		✓						4x	Gokushovirinae	MCP PHA00363	DNA pilot protein PHA00327	Internal scaffolding protein PHA00099	Replication initiator PHA00330	Nonstructural protein PHA00198
	MH572440	Ciona gut microphage 172	CGM_172	SD_MC_92			✓						4x	Gokushovirinae	MCP PHA00363	DNA pilot protein PHA00327	Internal scaffolding protein PHA00099	Replication initiator PHA00330	Nonstructural protein PHA00198
	MH572441	Ciona gut microphage 173	CGM_173	SD_MC_80	✓	✓	✓	✓	✓	✓		✓	10x	Gokushovirinae	MCP PHA00363	DNA pilot protein PHA00327	Internal scaffolding protein PHA00099	Replication initiator PHA00330	Nonstructural protein PHA00198
	MH572442	Ciona gut microphage 174	CGM_174	SD_MC_66			✓						3x	Gokushovirinae	MCP PHA00363	DNA pilot protein PHA00327	Internal scaffolding protein PHA00099	Replication initiator PHA00330	Nonstructural protein PHA00198
	MH572443	Ciona gut microphage 175	CGM_175	SD_MC_22			✓						5x	Gokushovirinae	MCP PHA00363	DNA pilot protein PHA00327	Internal scaffolding protein PHA00099	Replication initiator PHA00330	Nonstructural protein PHA00198
	MH572444	Ciona gut microphage 176	CGM_176	SD_MC_60	✓	✓	✓	✓					24x	Gokushovirinae	MCP PHA00363	DNA pilot protein PHA00327	Internal scaffolding protein PHA00099	Replication initiator PHA00330	Nonstructural protein PHA00198
	MH572445	Ciona gut microphage 177	CGM_177	SD_MC_3	✓	✓	✓	✓	✓	✓			30x	Gokushovirinae	MCP PHA00363	DNA pilot protein PHA00327	Internal scaffolding protein PHA00099	Replication initiator PHA00330	Nonstructural protein PHA00198
	MH572446	Ciona gut microphage 178	CGM_178	SD_MC_32			✓						5x	Gokushovirinae	MCP PHA00363	DNA pilot protein PHA00327	Internal scaffolding protein PHA00099	Replication initiator PHA00330	Nonstructural protein PHA00198
	MH572447	Ciona gut microphage 179	CGM_179	SD_MC_105	✓		✓		✓				13x	Gokushovirinae	MCP PHA00363	DNA pilot protein PHA00327	Internal scaffolding protein PHA00099	Replication initiator PHA00330	Nonstructural protein PHA00198
	MH572448	Ciona gut microphage 180	CGM_180	SD_MC_94			✓						8x	Gokushovirinae	MCP PHA00363	DNA pilot protein PHA00327	Internal scaffolding protein PHA00099	Replication initiator PHA00330	Nonstructural protein PHA00198
	MH572449	Ciona gut microphage 181	CGM_181	SD_MC_68			✓						19x	Gokushovirinae	MCP PHA00363	DNA pilot protein PHA00327	Internal scaffolding protein PHA00099	Replication initiator PHA00330	Nonstructural protein PHA00198
	MH572450	Ciona gut microphage 182	CGM_182	SD_MC_103			✓	✓					14x	Gokushovirinae	MCP PHA00363	DNA pilot protein PHA00327	Internal scaffolding protein PHA00099	Replication initiator PHA00330	Nonstructural protein PHA00198
	MH572451	Ciona gut microphage 183	CGM_183	SD_MC_7			✓	✓					10x	Gokushovirinae	MCP PHA00363	DNA pilot protein PHA00327	Internal scaffolding protein PHA00099	Replication initiator PHA00330	Nonstructural protein PHA00198
	MH572452	Ciona gut microphage 184	CGM_184	SD_MC_18			✓						5x	Gokushovirinae	MCP PHA00363	DNA pilot protein PHA00327	Internal scaffolding protein PHA00099	Replication initiator PHA00330	Nonstructural protein PHA00198
	MH572453	Ciona gut microphage 185	CGM_185	SD_MC_65	✓	✓	✓	✓	✓	✓		✓	226x	Gokushovirinae	MCP PHA00363	DNA pilot protein PHA00327	Internal scaffolding protein PHA00099	Replication initiator PHA00330	Nonstructural protein PHA00198
	MH572454	Ciona gut microphage 186	CGM_186	SD_MC_95	✓	✓							18x	Gokushovirinae	MCP PHA00363	DNA pilot protein PHA00327	Internal scaffolding protein PHA00099	Hypothetical protein	Replication initiator PHA00330
	MH572455	Ciona gut microphage 187	CGM_187	SD_MC_9	✓		✓						9x	Gokushovirinae	MCP PHA00363	DNA pilot protein PHA00327	Internal scaffolding protein PHA00099	Replication initiator PHA00330	Nonstructural protein PHA00198
	MH572456	Ciona gut microphage 188	CGM_188	SD_MC_79	✓	✓	✓						3x	Group D	MCP PHA00363	Hypothetical protein	Replication initiator PHA00330	Hypothetical protein	Hypothetical protein	Hypothetical protein
	MH572457	Ciona gut microphage 189	CGM_189	SD_MC_89			✓						5x	Group D	MCP PHA00363	Hypothetical protein	Replication initiator PHA00330	Hypothetical protein
	MH572458	Ciona gut microphage 190	CGM_190	SD_MC_55			✓						7x	Group D	MCP PHA00363	Replication initiator PHA00330	DNA pilot protein PHA00327
	MH572459	Ciona gut microphage 191	CGM_191	SD_MC_13			✓						5x	Pichovirinae	MCP PHA00363	Replication initiator PHA00330	Hypothetical protein	DNA pilot protein PHA00327
	MH572460	Ciona gut microphage 192	CGM_192	SD_MC_24	✓	✓	✓	✓					6x	Pichovirinae	MCP PHA00363	Replication initiator PHA00330	Hypothetical protein	DNA pilot protein PHA00327
	MH572461	Ciona gut microphage 193	CGM_193	SD_MC_53	✓	✓	✓	✓					7x	Pichovirinae	MCP PHA00363	Replication initiator PHA00330	Hypothetical protein	Hypothetical protein	DNA pilot protein PHA00327
	MH572462	Ciona gut microphage 194	CGM_194	SD_MC_37			✓						5x	Pichovirinae	MCP PHA00363	Hypothetical protein	Hypothetical protein	Hypothetical protein	Replication initiator PHA00330
	MH572463	Ciona gut microphage 195	CGM_195	SD_MC_101			✓						6x	Pichovirinae	MCP PHA00363	Replication initiator PHA00330	Hypothetical protein	DNA pilot protein PHA00327
	MH572464	Ciona gut microphage 196	CGM_196	SD_MC_59			✓						3x	Parabacteroidetes prophage	MCP PHA00363	Hypothetical protein	Hypothetical protein	Hypothetical protein	Replication initiator PHA00330
	MH572465	Ciona gut microphage 197	CGM_197	SD_MC_97			✓						4x	Pichovirinae	MCP PHA00363	Replication initiator PHA00330	Hypothetical protein	DNA pilot protein PHA00327
	MH572466	Ciona gut microphage 198	CGM_198	SD_MF_40	✓	✓	✓	✓	✓	✓			6x	Gokushovirinae	MCP PHA00363	DNA pilot protein PHA00327	Internal scaffolding protein PHA00099	Replication initiator PHA00330	Nonstructural protein PHA00198
	MH572467	Ciona gut microphage 199	CGM_199	SD_MF_32	✓		✓	✓	✓	✓			27x	Gokushovirinae	MCP PHA00363	DNA pilot protein PHA00327	Internal scaffolding protein PHA00099	Replication initiator PHA00330	Hypothetical protein
	MH572468	Ciona gut microphage 200	CGM_200	SD_MF_58	✓	✓	✓	✓	✓	✓			28x	Gokushovirinae	MCP PHA00363	DNA pilot protein PHA00327	Internal scaffolding protein PHA00099	Replication initiator PHA00330
	MH572469	Ciona gut microphage 201	CGM_201	SD_MF_14				✓					3x	Gokushovirinae	MCP PHA00363	DNA pilot protein PHA00327	Internal scaffolding protein PHA00099	Replication initiator PHA00330	Nonstructural protein PHA00198
	MH572470	Ciona gut microphage 202	CGM_202	SD_MF_53	✓	✓	✓	✓	✓	✓		✓	171x	Gokushovirinae	MCP PHA00363	DNA pilot protein PHA00327	Internal scaffolding protein PHA00099	Replication initiator PHA00330	Nonstructural protein PHA00198
	MH572471	Ciona gut microphage 203	CGM_203	SD_MF_51	✓	✓	✓	✓	✓	✓		✓	94x	Gokushovirinae	MCP PHA00363	DNA pilot protein PHA00327	Internal scaffolding protein PHA00099	Replication initiator PHA00330	Nonstructural protein PHA00198
	MH572472	Ciona gut microphage 204	CGM_204	SD_MF_36	✓	✓	✓	✓	✓	✓			32x	Gokushovirinae	MCP PHA00363	DNA pilot protein PHA00327	Internal scaffolding protein PHA00099	Replication initiator PHA00330	Nonstructural protein PHA00198
	MH572473	Ciona gut microphage 205	CGM_205	SD_MF_22	✓			✓		✓			3x	Gokushovirinae	MCP PHA00363	DNA pilot protein PHA00327	Internal scaffolding protein PHA00099	Replication initiator PHA00330	Nonstructural protein PHA00198
	MH572474	Ciona gut microphage 206	CGM_206	SD_MF_21		✓	✓	✓	✓	✓			4x	Gokushovirinae	MCP PHA00363	DNA pilot protein PHA00327	Internal scaffolding protein PHA00099	Replication initiator PHA00330	Nonstructural protein PHA00198
	MH572475	Ciona gut microphage 207	CGM_207	SD_MF_24				✓	✓				8x	Gokushovirinae	MCP PHA00363	Hypothetical protein	Internal scaffolding protein PHA00099	Replication initiator PHA00330	Nonstructural protein PHA00198
	MH572476	Ciona gut microphage 208	CGM_208	SD_MF_16				✓					5x	Gokushovirinae	MCP PHA00363	DNA pilot protein PHA00327	Internal scaffolding protein PHA00099	Replication initiator PHA00330	Nonstructural protein PHA00198
	MH572477	Ciona gut microphage 209	CGM_209	SD_MF_25				✓					20x	Gokushovirinae	MCP PHA00363	DNA pilot protein PHA00327	Internal scaffolding protein PHA00099	Replication initiator PHA00330	Nonstructural protein PHA00198
	MH572478	Ciona gut microphage 210	CGM_210	SD_MF_30				✓	✓	✓			10x	Gokushovirinae	MCP PHA00363	DNA pilot protein PHA00327	Internal scaffolding protein PHA00099	Replication initiator PHA00330	Nonstructural protein PHA00198
	MH572479	Ciona gut microphage 211	CGM_211	SD_MF_34	✓			✓	✓	✓			5x	Gokushovirinae	MCP PHA00363	DNA pilot protein PHA00327	Internal scaffolding protein PHA00099	Replication initiator PHA00330	Nonstructural protein PHA00198
	MH572480	Ciona gut microphage 212	CGM_212	SD_MF_20	✓	✓		✓	✓	✓			4x	Gokushovirinae	MCP PHA00363	DNA pilot protein PHA00327	Internal scaffolding protein PHA00099	Replication initiator PHA00330	Hypothetical protein
	MH572481	Ciona gut microphage 213	CGM_213	SD_MF_9	✓			✓		✓			5x	Gokushovirinae	MCP PHA00363	DNA pilot protein PHA00327	Internal scaffolding protein PHA00099	Replication initiator PHA00330	Nonstructural protein PHA00198
	MH572482	Ciona gut microphage 214	CGM_214	SD_MF_59				✓					2x	Group D	MCP PHA00363	Hypothetical protein	Replication initiator PHA00330	Hypothetical protein	DNA pilot protein PHA00327
	MH572483	Ciona gut microphage 215	CGM_215	SD_MF_62	✓	✓		✓	✓				5x	Group D	MCP PHA00363	Hypothetical protein	Replication initiator PHA00330	Hypothetical protein	DNA pilot protein PHA00327
	MH572484	Ciona gut microphage 216	CGM_216	SD_MF_35				✓					4x	Group D	MCP PHA00363	Hypothetical protein	Replication initiator PHA00330	Hypothetical protein	DNA pilot protein PHA00327
	MH572485	Ciona gut microphage 217	CGM_217	SD_MF_6				✓		✓			5x	Pichovirinae	MCP PHA00363	Replication initiator PHA00330	Hypothetical protein	Hypothetical protein	DNA pilot protein PHA00327
	MH572486	Ciona gut microphage 218	CGM_218	SD_MF_12	✓	✓	✓	✓					11x	Group D	MCP PHA00363	Hypothetical protein	Hypothetical protein	DNA pilot protein PHA00327	Replication initiator PHA00330
	MH572487	Ciona gut microphage 219	CGM_219	SD_HC_3					✓				6x	Gokushovirinae	MCP PHA00363	DNA pilot protein PHA00327	Internal scaffolding protein PHA00099	Replication initiator PHA00330	Nonstructural protein PHA00198
	MH572488	Ciona gut microphage 220	CGM_220	SD_HC_7	✓				✓				12x	Group D	MCP PHA00363	Replication initiator PHA00330	Hypothetical protein	Hypothetical protein
	MH572489	Ciona gut microphage 221	CGM_221	SD_HC_2	✓				✓				7x	Pequeñovirus	MCP PHA00009	Hypothetical protein	Hypothetical protein	Replication initiator PHA00002	External scaffolding protein PHA00006
	MH572490	Ciona gut microphage 222	CGM_222	SD_HC_1	✓		✓	✓	✓				16x	CGM novel group	MCP	Hypothetical protein	Hypothetical protein	Replication initiator PHA00002	Hypothetical protein
	MH572491	Ciona gut microphage 223	CGM_223	SD_HF_62						✓			13x	CGM novel group	MCP	Hypothetical protein	Replication initiator PHA00330	Hypothetical protein	DNA pilot protein PHA00327
	MH572492	Ciona gut microphage 224	CGM_224	SD_HF_48	✓			✓	✓	✓			4x	Gokushovirinae	MCP PHA00363	DNA pilot protein PHA00327	Internal scaffolding protein PHA00099	Replication initiator PHA00330	Nonstructural protein PHA00198
	MH572493	Ciona gut microphage 225	CGM_225	SD_HF_33						✓			5x	Gokushovirinae	MCP PHA00363	DNA pilot protein PHA00327	Internal scaffolding protein PHA00099	Replication initiator PHA00330	Nonstructural protein PHA00198
	MH572494	Ciona gut microphage 226	CGM_226	SD_HF_8	✓	✓	✓	✓	✓	✓			43x	Gokushovirinae	MCP PHA00363	DNA pilot protein PHA00327	Internal scaffolding protein PHA00099	Replication initiator PHA00330	Nonstructural protein PHA00198
	MH572495	Ciona gut microphage 227	CGM_227	SD_HF_26	✓					✓			4x	Gokushovirinae	MCP PHA00363	DNA pilot protein PHA00327	Internal scaffolding protein PHA00099	Replication initiator PHA00330	Nonstructural protein PHA00198
	MH572496	Ciona gut microphage 228	CGM_228	SD_HF_32					✓	✓			104x	Gokushovirinae	MCP PHA00363	DNA pilot protein PHA00327	Internal scaffolding protein PHA00099	Replication initiator PHA00330
	MH572497	Ciona gut microphage 229	CGM_229	SD_HF_20	✓			✓	✓	✓			60x	Gokushovirinae	MCP PHA00363	DNA pilot protein PHA00327	Internal scaffolding protein PHA00099	Replication initiator PHA00330	Nonstructural protein PHA00198
	MH572498	Ciona gut microphage 230	CGM_230	SD_HF_19			✓	✓	✓	✓			59x	Gokushovirinae	MCP PHA00363	DNA pilot protein PHA00327	Internal scaffolding protein PHA00099	Replication initiator PHA00330
	MH572499	Ciona gut microphage 231	CGM_231	SD_HF_28	✓	✓	✓	✓	✓	✓			646x	Gokushovirinae	MCP PHA00363	DNA pilot protein PHA00327	Internal scaffolding protein PHA00099	Replication initiator PHA00330
	MH572500	Ciona gut microphage 232	CGM_232	SD_HF_22			✓		✓	✓			12x	Gokushovirinae	MCP PHA00363	DNA pilot protein PHA00327	Internal scaffolding protein PHA00099	Replication initiator PHA00330	Nonstructural protein PHA00198
	MH572501	Ciona gut microphage 233	CGM_233	SD_HF_34						✓			4x	Gokushovirinae	MCP PHA00363	DNA pilot protein PHA00327	Replication initiator PHA00330	Nonstructural protein PHA00198	Internal scaffolding protein PHA00099
	MH572502	Ciona gut microphage 234	CGM_234	SD_HF_16	✓				✓	✓			11x	Gokushovirinae	MCP PHA00363	DNA pilot protein PHA00327	Internal scaffolding protein PHA00099	Replication initiator PHA00330	Nonstructural protein PHA00198
	MH572503	Ciona gut microphage 235	CGM_235	SD_HF_12	✓					✓			4x	Gokushovirinae	MCP PHA00363	DNA pilot protein PHA00327	Internal scaffolding protein PHA00099	Replication initiator PHA00330	Nonstructural protein PHA00198
	MH572504	Ciona gut microphage 236	CGM_236	SD_HF_58	✓	✓	✓	✓	✓	✓		✓	143x	Gokushovirinae	MCP PHA00363	DNA pilot protein PHA00327	Internal scaffolding protein PHA00099	Replication initiator PHA00330	Nonstructural protein PHA00198
	MH572505	Ciona gut microphage 237	CGM_237	SD_HF_61	✓	✓	✓	✓	✓	✓		✓	757x	Gokushovirinae	MCP PHA00363	DNA pilot protein PHA00327	Internal scaffolding protein PHA00099	Replication initiator PHA00330	Nonstructural protein PHA00198
	MH572506	Ciona gut microphage 238	CGM_238	SD_HF_51	✓	✓	✓	✓	✓	✓	✓	✓	1167x	Gokushovirinae	MCP PHA00363	DNA pilot protein PHA00327	Internal scaffolding protein PHA00099	Replication initiator PHA00330	Nonstructural protein PHA00198
	MH572507	Ciona gut microphage 239	CGM_239	SD_HF_23						✓			5x	Gokushovirinae	MCP PHA00363	DNA pilot protein PHA00327	Internal scaffolding protein PHA00099	Replication initiator PHA00330	Nonstructural protein PHA00198
	MH572508	Ciona gut microphage 240	CGM_240	SD_HF_10	✓	✓	✓	✓	✓	✓			6x	Gokushovirinae	MCP PHA00363	DNA pilot protein PHA00327	Internal scaffolding protein PHA00099	Replication initiator PHA00330
	MH572509	Ciona gut microphage 241	CGM_241	SD_HF_18	✓	✓	✓	✓	✓	✓			5x	Gokushovirinae	MCP PHA00363	DNA pilot protein PHA00327	Internal scaffolding protein PHA00099	Replication initiator PHA00330	Nonstructural protein PHA00198
	MH572510	Ciona gut microphage 242	CGM_242	SD_HF_52	✓	✓	✓	✓	✓	✓			9x	Gokushovirinae	MCP PHA00363	DNA pilot protein PHA00327	Internal scaffolding protein PHA00099	Replication initiator PHA00330	Nonstructural protein PHA00198
	MH572511	Ciona gut microphage 243	CGM_243	SD_HF_38	✓	✓	✓	✓	✓	✓			14x	Gokushovirinae	MCP PHA00363	DNA pilot protein PHA00327	Internal scaffolding protein PHA00099	Replication initiator PHA00330	Nonstructural protein PHA00198
	MH572512	Ciona gut microphage 244	CGM_244	SD_HF_15	✓			✓	✓	✓			4x	Gokushovirinae	MCP PHA00363	DNA pilot protein PHA00327	Internal scaffolding protein PHA00099	Replication initiator PHA00330	Nonstructural protein PHA00198
	MH572513	Ciona gut microphage 245	CGM_245	SD_HF_53	✓	✓		✓		✓			111x	Gokushovirinae	MCP PHA00363	DNA pilot protein PHA00327	Internal scaffolding protein PHA00099	Replication initiator PHA00330	Nonstructural protein PHA00198
	MH572514	Ciona gut microphage 246	CGM_246	SD_HF_40	✓	✓	✓	✓	✓	✓		✓	210x	Gokushovirinae	MCP PHA00363	DNA pilot protein PHA00327	Internal scaffolding protein PHA00099	Replication initiator PHA00330	Nonstructural protein PHA00198
	MH572515	Ciona gut microphage 247	CGM_247	SD_HF_2					✓	✓			5x	Gokushovirinae	MCP PHA00363	DNA pilot protein PHA00327	Internal scaffolding protein PHA00099	Replication initiator PHA00330	Nonstructural protein PHA00198
	MH572516	Ciona gut microphage 248	CGM_248	SD_HF_4	✓	✓	✓	✓	✓	✓			6x	Group D	MCP PHA00363	Hypothetical protein	Replication initiator PHA00330	Hypothetical protein
	MH572517	Ciona gut microphage 249	CGM_249	SD_HF_67	✓				✓	✓			7x	CGM novel group	MCP	Hypothetical protein	Hypothetical protein	Replication initiator PHA00330	Hypothetical protein
	MH572518	Ciona gut microphage 250	CGM_250	SD_HF_68						✓			5x	CGM novel group	MCP	Hypothetical protein	Replication initiator PHA00330	Hypothetical protein
	MH572519	Ciona gut microphage 251	CGM_251	SD_HF_63						✓			5x	CGM novel group	MCP	Hypothetical protein	Replication initiator PHA00330	Hypothetical protein
	MH572520	Ciona gut microphage 252	CGM_252	SD_HF_64	✓			✓	✓	✓			32x	CGM novel group	MCP	Hypothetical protein	Replication initiator PHA00330	Hypothetical protein
	MH572521	Ciona gut microphage 253	CGM_253	SD_HF_44						✓			12x	Group D	MCP PHA00363	Hypothetical protein	Replication initiator PHA00330	Internal scaffolding protein PHA00099
	MH572522	Ciona gut microphage 254	CGM_254	SD_HF_42				✓	✓	✓			72x	Pichovirinae	MCP PHA00363	Replication initiator PHA00330	Hypothetical protein	Internal scaffolding protein PHA00099
	MH572523	Ciona gut microphage 255	CGM_255	SD_HF_35	✓	✓	✓	✓	✓	✓			242x	Pichovirinae	MCP PHA00363	Replication initiator PHA00330	Hypothetical protein	Hypothetical protein	DNA pilot protein PHA00327
	MH572524	Ciona gut microphage 256	CGM_256	SD_HF_5	✓		✓	✓		✓			115x	Pichovirinae	MCP PHA00363	Replication initiator PHA00330	Hypothetical protein	DNA pilot protein PHA00327
	MH572525	Ciona gut microphage 257	CGM_257	SD_HF_65						✓			8x	Alpavirinae	MCP PHA00363	DNA pilot protein PHA00327	Replication initiator PHA00330	Hypothetical protein
	MH572526	Ciona gut microphage 258	CGM_258	SD_HF_66				✓		✓			16x	Alpavirinae	MCP PHA00363	Hypothetical protein	DNA pilot protein PHA00327	Replication initiator PHA00330	Hypothetical protein
	1A given representative genome was considered present in a given compartment if the reads from that compartment covered >75% of the genome
	2Read coverage is provided for the compartment from which the genome was originally assembled from (indicated in the isolate name)
